# Supplementary material for: Disease in the Pld4thss/thss Model of Murine Lupus Requires TLR9
Source: Immunohorizons. 2023 Aug 9;7(8):577–86. doi: 10.4049/immunohorizons.2300058 (PMC10441812; doi:10.4049/immunohorizons.2300058)
Supplement: Supplemental 2 (XLS) [file IH_2300058_Supplemental_2.xls]

## Sheet: Sheet1
Supplemental Table 1. Breakdown of mouse sex used in each experiment showing values for males in blue, females white.
Figure*	Experimental values*
Fig 1 A	Day 17
Body weight (g)	BALB/c	Pld4Thss	B6.129.Pld4fl/fl	B6.129.Pld4-/-	C57BL/6J	B6.Pld4H212G	B6.Pld4-/-
	8.8	6.7	8.9	6.6	8.8	7.5	9.6
	10.2	7.6	8.6	6.6	8.5	8.8	8.2
	11.4	5.4	8.1	6.9	8.8	8.5	9.4
	10.6	4.9	8.2	7.2	8.1	8.3	8.8
	9.5	4.8	8	6	8.5	8	9.4
	9	4.8	8.3	6.6	8.5	8.7	8.8
	7.5	4.5	7.7	7.1	7.8		9
	7.6		7.8	5.6			9.5
	8.8			6			9.5
	8.8			6.4			9.1
	8.6			6.1			8.7
				6.2			8.8
				6.3			8.5
							8.7
							8
							9
Fig 1 B	Day 35
Body weight (g)	BALB/c	Pld4Thss	BALB/c Tlr9-/-	BALB/c Tlr9-/-Pld4+/Thss	BALB/c Tlr9-/-Pld4Thss
	20.1	8.9	19.6	19.9	20.3
	19.7	12.1	20.8	23.6	19.2
	19.4	11.3	20.9	20.2	21.7
	19.3	8.9	20.5	21.8	22.1
	16.7	6.4	18.3	19.3	18.7
	19.9	9.1	18.4	16.7	18
		7.8	19.5	20.6	19.2
		10.4	20.2	20.5	20.7
					19.3
Fig 1 C	Spleen weight (g)
	BALB/c	Pld4Thss	BALB/c Tlr9-/-	BALB/c Tlr9-/-Pld4Thss
	0.088	0.161	0.085	0.087
	0.102	0.147	0.085	0.091
	0.1086	0.163	0.1015	0.1489
	0.1047	0.1976	0.1321	0.1128
	0.0895	0.2219	0.1482	0.1332
	0.0974	0.1774	0.1135	0.0958
	0.0861	0.1695	0.135	0.1027
	0.124	0.2369	0.102	0.097
	0.108	0.147	0.119	0.116
	0.103	0.199	0.12	0.11
Fig 1 D	Splenocytes (millions)
	BALB/c	Pld4Thss	BALB/c Tlr9-/-	BALB/c Tlr9-/-Pld4Thss
	55	144.6	58.6	75.4
	90.8	152.2	79.6	78.8
	96	148.8	75.8	121
	88.8	238	89.4	77.6
	85	195	104.2	76.8
	86.6	171.6	85.6	62
	77.2	145.4	103.4	108
	107.6	230	68	71.6
	98.8	137.4	83.6	81.8
	82.6	174	90	99.4
Fig 1 E	MHCII (mean fluorescence intensity)
	BALB/c	Pld4Thss	BALB/c Tlr9-/-	BALB/c Tlr9-/-Pld4Thss
	0.34	4.79	0.42	0.26
	0.2	3.75	0.11	0.18
	0.37	2.44	0.39	0.57
	0.03	3.27	0.45	0.35
	0.39	4.22	0.51	0.33
Fig 1 F, G	IFNg (pg/ml)
	BALB/c	Pld4thss	BALB/c Tlr9-/-	Pld4thssTlr9-/-	B6.129 Pld4fl/fl	B6.129 Pld4-/-	Tlr9CpG11Pld4-/-
	7.88366	28.7433	7.41202	8.35347	6.94221	23.7323	6.00079
	8.5893	34.9878	6.7064	4.5896	8.82512	11.8891	5.76498
	9.06095	65.3854	13.3042	8.82512	6.94221	9.53078	6.47058
	4.35563	38.3701	6.7064	7.41202	9.53078	12.125	7.1762
	8.11765	77.5251	11.4175	6.00079	5.531	16.6136	5.531
	6.47058	143.29		7.88366	4.11983	10.4741	10.2383
	7.88366	20.4059		10.2383	6.94221	6.2366	8.11765
	5.531	35.4707		9.06095	7.64784	22.0681
	13.5401	29.9413		7.1762	5.531	14.4853
	6.94221	165.15		5.76498	6.47058	16.3777
	7.1762	45.432		8.82512	6.47058	23.7323
				6.94221		19.6928
				6.47058
Fig 2 A	FO B cell (millions)
	BALB/c	Pld4Thss	BALB/c Tlr9-/-	BALB/c Tlr9-/-Pld4Thss
	8.97942	34.8473	10.9116	10.7855
	19.0976	37.9397	16.0501	19.7804
	13.5465	25.243	11.4901	24.8898
	11.4265	29.8828	14.0783	18.1985
	11.9845	33.3127	14.9808	19.1382
	11.773	35.0447	13.7196	13.4329
	12.7086	29.1607	13.8888	25.7506
	22.4667	24.3111	13.2221	12.8035
	17.3938	25.9518	16.1607	15.378
	14.1311	44.134	17.8994	21.8166
Fig 2 B	MZ B cell (millions)
	BALB/c	Pld4Thss	BALB/c Tlr9-/-	BALB/c Tlr9-/-Pld4Thss
	0.51903	1.54335	1.20913	1.18711
	0.768491	1.89253	2.00799	1.68248
	0.519564	4.43171	1.03509	1.67172
	0.72026	4.91083	1.20109	1.36031
	0.68951	1.68503	0.61565	1.34479
	0.719784	1.6344	0.739122	1.58867
	0.814475	2.32849	1.59861	1.78118
	0.726429	2.61622	0.999134	1.36108
	0.789559	2.54219	1.15433	1.31928
	0.662617	3.54614	0.669381	2.70451
Fig 2 C	B1 (% of CD19+peritoneal cells)
	BALB/c	Pld4Thss	BALB/c Tlr9-/-	BALB/c Tlr9-/-Pld4Thss
	43.91	19.24	52.48	54.94
	45.19	18.44	53.67	39.59
	43.15	18.36	65.53	58.56
	49.3	17.11	52.69	56.22
	56.33	16.62	60.26	54.24
Fig 2 D	anti-dsDNA (OD630 at 1/200 serum dilution)
	BALB/c	Pld4thss	Tlr9-/-	Tlr9-/-Pld4thss
	0.2803	1.9586	0.1544	0.2025
	0.3134	0.6813	0.1906	0.1942
	0.2142	0.8091	0.2157	0.1345
	0.2341	0.6459	0.1554	0.1466
	0.1924	0.2571	0.5899	0.3023
	0.1456	0.1294	0.3928	0.2488
	0.1544	0.7363	0.3331	0.1704
	0.2481	1.2519	0.1899	0.1492
	0.1557	1.5806	0.4684	0.5033
	0.1783	0.3891	0.3168	0.2358
	0.3284	1.1099		0.155
	0.3905	1.2981		0.2684
	0.3409	1.6103		0.1825
	0.912	0.9048		0.2223
	0.3135	0.7103		0.1963
	0.1223	0.5613		0.1774
	0.1225	0.1154		0.2916
	0.1581	0.147		0.1466
	0.1274	0.187
Fig 2 E	anti-RNA (OD630 at 1/200 serum dilution)
	BALB/c	Pld4thss	Tlr9-/-	Tlr9-/-Pld4thss
	0.2755	0.3479	0.0892	0.1712
	0.2122	0.2731	0.1037	0.1697
	0.1162	0.2444	0.1541	0.0812
	0.0975	0.3865	0.1558	0.0779
	0.1653	0.2276	0.5457	0.0944
	0.2064	0.067	0.6544	0.1358
	0.0911	0.3146	0.236	0.0959
	0.1699	0.2793	0.2051	0.185
	0.1189	0.3007	0.2263	0.3532
	0.0925	0.13	0.5737	0.2761
	0.2864	0.1498		0.0876
	0.1674	0.454		0.257
	0.279	0.4286		0.1049
	0.2819	0.2467		0.1163
	0.1886	0.3333		0.1166
	0.0724	0.2485		0.0954
	0.0811	0.078		0.1152
	0.0787	0.0806		0.076
	0.1033	0.1064
Fig 2 F	anti-dsDNA (OD630 at 1/200 serum dilution)
	Pld4fl/fl 2-4 m	Pld4-/- 2-4 m	Pld4fl/fl 8-12 m	Pld4-/- 8-12 m
	0.0712	0.2887	0.3753	1.8021
	0.1104	0.2525	0.2755	0.6124
	0.1123	0.2557	0.3242	0.7772
	0.1091	0.0829	0.5546	0.7315
	0.1025	0.0736	0.2605	0.6581
	0.153	0.0723	0.2992	0.2777
	0.0762	0.1046	0.1875	0.3812
	0.1846	0.0745	0.6408	0.6312
	0.0732	0.2772	0.3434	0.6722
	0.0593	0.3386	0.3239	0.6269
	0.2805	0.1536	0.9323	0.5956
	0.1774	0.1517	0.1072	0.673
			0.2944	1.7922
			1.6523	1.896
			0.9179	1.575
			1.3111	1.131
			1.2875	1.3999
				0.645
				0.9376
Fig 2 H,I	BAFF (ng/ml)
	BALB/cJ 15-20w	Tlr9-/- 15 w	Pld4Thss 15-22w	Tlr9-/-Pld4Thss 12-20w	Pld4fl/fl 1.5-3 m	Pld4-/- 1.5-3m	Pld4fl/fl 6-10 m	Pld4-/- 6-10 m
	0.518551	0.855904	0.9437	0.853152	0.174838	0.052168	0.72417	1.60401
	0.522019	0.525389	0.888318	0.971329	0.001	0.072181	0.844271	1.09583
	0.584084	0.819308	1.30147	0.434223	0.383233	0.047403	0.754427	0.75567
	0.565184	0.61583	1.6591	0.44979	0.001	0.135188	0.737881	0.864383
	0.642598	0.55784	1.08287	0.318783		0.092155	0.879048	0.54575
	0.341132		1.03462	0.334743			0.771446	1.02602
	0.66162		1.56005	0.472271			0.418199	0.954947
	0.411077		0.875962	0.470403
	0.34026		0.815947	0.564386
	0.313467		1.0665	0.240496
	0.835302		0.845539	0.659335
Fig 3 A	Naive serum IgGs (mg/ml)
	BALB/c				Pld4thss				Pld4thssTlr9-/-
	IgG1	IgG2a	IgG2b	IgG3	IgG1	IgG2a	IgG2b	IgG3	IgG1	IgG2a	IgG2b	IgG3
	0.241	1.8303	0.3141	0.144505	4.282	11.2427	1.01892	0.098415	1.7695	2.30085	0.23817	0.17153
	0.6145	2.1889	0.374325	0.08564	19.8035	9.38665	1.02212	0.100475	2.9315	1.8203	0.156795	0.064265
	2.2315	0.18655	0.08016	0.083545	11.4335	24.6346	0.9558	0.060355	0.33	1.5968	0.16491	0.062875
	3.8295	0.33185	0.092205	0.14125	15.474	65.8153	0.74865	0.064885	2.0465	1.3928	0.18123	0.059635
	0.606	0.4875	0.136395	0.1127	11.9025	31.842	0.686895	0.07952	0.406	0.3241	0.092985	0.10213
	0.4955	1.3567	0.12873	0.10562	0.999	1.907	0.497685	0.317565	1.065	0.4896	0.144705	0.14362
	0.4685	1.55455	0.370245	0.11715	0.9215	2.45895	0.30006	0.080815	9.7335	9.164	0.839295	0.072125
	2.6265	0.753	0.161055	0.093655	4.095	4.163	0.426735	0.154165	3.3255	2.249	0.15612	0.115015
	4.374	1.40195	0.16089	0.15875	17.697	41.5669	1.37076	0.09621	1.7675	0.69005	0.08475	0.119455
	0.4325	1.0477	0.368655	0.11177	22.3495	9.2241	0.27504	0.333255	3.4285	2.8485	0.304575	0.135865
	3.87	0.26255	0.111465	0.19452	15.488	8.73545	0.759615	0.061285	2.847	5.00865	0.43515	0.0449
	4.0925	0.15695	0.138225	0.0988	20.5995	12.864	1.23882	0.087575	4.5265	5.5731	0.627045	0.084735
	3.8885	1.47255	0.274335	0.12762	11.6315	20.6486	0.6267	0.09738	0.207	0.43475	0.28179	0.06332
	7.4635	2.1981	0.416025	0.25476	8.324	9.68745	0.712185	0.11157	0.176	0.5404	0.23208	0.04833
	5.634	1.94795	0.244305	0.13454	13.6535	38.6651	0.459645	0.07489	0.621	1.00515	0.283155	0.06668
									0.744	0.36205	0.07665	0.017895
									0.8365	1.0489	0.172785	0.030085
									1.246	1.07875	0.087195	0.04242
Fig 3 B	B6.129 Pld4fl/fl				B6.129.Pld4-/-
	IgG1	IgG2a	IgG2b	IgG3	IgG1	IgG2a	IgG2b	IgG3
	0.395625	0.0210985	0.43395	0.0022245	0.424815	0.0181085	0.260565	0.0065315
	0.238215	0.017036	0.19929	0.0105875	0.340905	0.017629	0.133455	0.007053
	0.479295	0.018427	0.32313	0.0053785	0.34761	0.0179405	0.43203	0.002131
	0.324315	0.01789	0.063315	0.0128505	0.45858	0.0197215	0.34368	0.0019905
	0.125715	0.0191065	0.31947	0.0050055	0.58737	0.021338	0.41757	0.002486
	0.375	0.0174765	0.32559	0.006686	0.42093	0.017029	0.440775	0.002742
	0.368685	0.01512	0.17766	0.0069305	0.496335	0.0181775	0.439695	0.0025995
	0.2832	0.017521	0.26739	0.012085	0.55044	0.018508	0.40287	0.002115
	0.30174	0.0197155	0.22428	0.0037665	0.490485	0.020326	0.528345	0.003096
	0.42	0.017922	0.284565	0.0089775	0.502665	0.017177	0.336915	0.005794
Fig 4 B	% NK cell spleen
	BALB/c	THSS Pld4-/-	BALB/c Tlr9-/-	BALB/c Tlr9-/-Pld4-/-
	3.21	2.89	5.44	6.3
	4.16	2.63	7.72	7.74
	3.41	1.96	6.37	6.62
	3.52	2.19	7.81	6.65
	4.26	2.2	5.74	5.35
Fig 4 C	CD69 on NK cells (mean fluorescence intensity)
	BALB/c	THSS Pld4-/-	BALB/c Tlr9-/-	BALB/c Tlr9-/-Pld4-/-
	0.15948	0.24342	0.14381	0.13246
	0.15979	0.26531	0.15315	0.1431
	0.16651	0.24827	0.14599	0.14856
	0.17108	0.25872	0.13595	0.14389
	0.15499	0.25057	0.14473	0.14086
Fig 4 D	NK T cell (% of spleen)
	BALB/c	THSS Pld4-/-	BALB/c Tlr9-/-	BALB/c Tlr9-/-Pld4-/-
	5.24	5.43	3.59	4.98
	5.01	3.06	4.85	2.95
	4.72	5.34	8.28	4.99
	6.24	3.73	4.36	4.78
	3.73	2.85	4.88	3.82
Fig 4 E	CD69 on NK T cells (mean fluorescence intensity)
	BALB/c	THSS Pld4-/-	BALB/c Tlr9-/-	BALB/c Tlr9-/-Pld4-/-
	0.1816	0.19196	0.16137	0.17195
	0.1672	0.16907	0.18933	0.14803
	0.19245	0.1894	0.15074	0.1644
	0.1772	0.18663	0.16156	0.168
	0.18559	0.21356	0.15949	0.21261
Fig 4 F,G	% Monocytes among blood leukocytes
	BALB/c	Pld4thss	Tlr9-/-	Tlr9-/-Pld4thss	B6.129 Pld4fl/fl	B6.129 Pld4-/-	Tlr9CpG11	Tlr9CpG11Pld4-/-
	1.3	5.3	1.1	1.1	0.5	1	0.5	1
	0.6	5.2	1.3	0.7	1	1.6	0.8	0.6
	0.3	7.1	1.4	0.8	0.4	1.4	1.2	0.9
	0.4	3.4	1	0.6	0.7	1.4	1	0.9
	0.8	1.6		1.2	1.1	1.7	0.6	0.9
	0.4	2.3
Fig 5 A	Neutrophils in spleen (millions)
	BALB/c	THSS Pld4-/-	BALB/c Tlr9-/-	BALB/c Tlr9-/-Pld4thss/thss	B6.129 Pld4fl/fl	B6.129 Pld4-/-
	0.649161	2.87138	0.373024	2.42913	0.141004	0.207897
	0.667989	3.23362	0.900528	0.845837	0.0375857	0.333485
	0.301533	1.16827	0.526692	1.81134	0.0636332	0.238231
	0.41589	1.51699	0.344377	0.182796	0.084826	0.331422
	0.267482	1.47878	1.90699	0.608398	0.140274	0.10608
Fig 6 A-C	All mice were females
Fig 6 D-G	All mice were males
Fig 6 H	DC TLR9 (mean fluorescence intensity)
	BALB/c			B6.129 Pld4fl/fl			BALB/c Tlr9-/-Pld4thss/thss
	pDC	cDC1	cDC2	pDC	cDC1	cDC2	pDC	cDC1	cDC2
	25.1852	11.7441	6.23515	33.5697	10.7066	12.675	1.86331	2.56081	2.13121
	22.2016	11.0291	5.75843	33.1622	10.5923	10.8569	1.87407	2.87286	2.36029
	26.1344	13.4054	6.73019	34.6396	10.3892	9.8836	0.82488	1.66752	1.73997
*Males in blue	Females in white
